# Supplementary material for: Effect of water-based recovery on blood lactate removal after high-intensity exercise
Source: PLoS One. 2017 Sep 6;12(9):e0184240. doi: 10.1371/journal.pone.0184240 (PMC5587270; doi:10.1371/journal.pone.0184240)
Supplement: S1 File — (XLSX) [file pone.0184240.s001.xlsx]

## Sheet: Baseline+PreTrial ass. (Table1)
Participant (#)		Age	Height	Weight	BMI	FM	HRmax	VO2max	VO2LT	70%VO2LT		PLR	PWR	[La]b peakP	ALR	AWR	[La]b peakA
1		35	1.8	76	23.4568	12.8591	195	71.28	56.5074	39.5552		15.3	15.8	15.55	14.2	16.8	15.5
2		20	1.73	61	20.3816	9.64799	203	68.12	61.5	43.05		12.6	13.7	13.15	12.2	13.2	12.7
3		28	1.74	64	21.1389	8.66229	202	69.72	53.7	37.59		15.7	15.8	15.75	17.6	14.8	16.2
4		35	1.79	78	24.3438	17.8901	173	53.05	44.1849	30.9295		12.7	12.1	12.4	12.1	12.8	12.45
5		31	1.79	71	22.1591	15.7999	192	66.05	52.1429	36.5					13	12.8	12.9
6		20	1.82	69	20.8308	6.93332	193	73.32	59.6602	41.7621		8.9	7.8	8.35	8.2	7.9	12.9
7		25	1.71	78	26.6749	14.731	189	57.51	45.5	31.85					16.7	16	16.35
8		24	1.91	71	19.4622	7.94003	195	61.26	49.0079	34.3055		12.8	14	13.4	11.8	14.7	13.25
9		38	1.9	80	22.1607	9.67326	192	50.41	44.6436	31.2505		11	10.7	10.85	10	10.3	10.15
10		33	1.73	67	22.3863	8.89789	172	59.18	44.7464	31.3225		14.9	14.4	14.65	13.7	13.4	13.55
11		26	1.83	72	21.4996	12.4571	190	58.49	48.4883	33.9418		16.4	18.1	17.25	14.9	17.4	16.15
12		22	1.69	75	26.2596	16.5847	194	56.12	46.9744	32.8821		14.9	13	13.95	12.9	15.1	14
13		35	1.74	69	22.7903	21.8441	196	53.05	40.8	28.56					14.2	16.4	15.3
14		27	1.81	65	19.8407	14.3125	192	74.71	51.82	36.274		10.4	10.6	10.5	10.9	11	10.95
15		37	1.81	81	24.7245	15.1383	189	64.59	56	39.2					9.1	9	9.05
16		18	1.81	66	20.1459	12.4747	204	72.48	56.4286	39.5					8.9	11.1	10
17		29	1.72	67	22.6474	9.86132	191	64.97	51.7821	36.2475		14.7	11.7	13.2	13.4	14.3	13.85
mean		28.4118	1.78412	71.1765	22.4061	12.6887	191.882	63.1947	50.8169	35.5718		13.3583	13.1417	13.25	12.5765	13.3529	13.25
SD		6.39393	0.0628549	5.97113	2.13596	4.04088	8.61599	7.74775	5.94815	4.1637		2.34655	2.78778	2.48779	2.62572	2.75752	2.25402

## Sheet: Rec. Intensity (VO2data+calc.)
VO2
	Condition	1	2	3	4	5	6	7	8	9	10	11	12	13	14	15	16	17	18	19	20	21	22	23	24	25	26	27	28	29	30	31	32	33	34	35	36	37	38	39	40	41	42	43	44	45	46	47	48
	AWR	37.6264	39.2629	38.5767	38.8056	38.352	39.5663	40.5145	40.3673	41.572	41.1894	40.9199	40.7324	40.534	40.0936	40.9037	41.1334	41.3077	41.3885	41.261	41.3261	41.3583	41.5693	41.7389	42.2501	43.1046	43.4458	43.546	43.7608	43.28	42.8564	43.155	43.5654	44.136	44.6435	45.0997	44.9352	45.2475	45.2685	45.1501	44.0137	43.0302	42.8292	42.1457	42.8452	42.342	41.5862	41.0736	40.6986
	ALR	36.6578	37.5184	38.1145	39.3023	39.7576	40.0568	40.3019	42.131	43.0209	42.3632	41.3873	40.7069	41.1029	41.555	41.5435	41.5817	41.1663	41.5635	41.0015	40.7683	40.6865	40.7166	40.3171	40.1528	40.2729	40.4725	40.126	39.9595	39.8404	39.7893	39.8264	40.0122	39.9265	39.9076	39.6015	39.5297	39.3113	39.3557	39.1174	38.9337	38.7853	38.918	38.7721	38.6774	38.4574	38.2614	38.4906	38.0815
	PLR	10.9415	10.9379	10.973	10.4497	10.1485	9.1766	8.43117	8.40174	9.35397	9.25865	9.59406	9.76029	9.92478	10.0429	10.0793	10.1269	10.3663	9.85168	10.4691	11.9171	12.6919	12.5251	13.0759	11.9788	12.3794	12.3197	12.2157	12.2304	12.0487	11.8568	11.5486	11.0493	11.2665	10.8696	9.58878	9.41777	10.1824	9.37913	9.12683	8.17804	7.82092	7.61348	7.16516	7.08645	7.06293	7.14797	7.06898	7.13679
	PWR	14.3091	14.0776	13.6488	13.0221	12.6494	12.4694	12.0082	12.574	12.7311	12.9191	12.9646	12.9708	13.3809	12.7212	12.4715	12.6504	12.6624	13.0796	13.5695	13.7196	13.6616	14.1558	13.6475	13.6596	13.4794	13.2857	13.3454	12.7257	12.7458	12.8766	12.74	12.9527	12.9994	12.6663	12.3573	12.3818	12.3211	12.2607	12.2019	12.3319	12.3406	12.1853	12.1211	12.4337	12.4351	12.531	12.5416	12.0732
	AWR	39.1307	39.6537	40.1499	40.5831	40.7821	40.8607	41.0848	41.3846	41.6257	41.9526	42.1927	42.298	42.2441	42.3067	42.2988	42.1935	42.0979	42.1676	42.2115	42.137	42.0193	41.8452	41.649	41.538	41.4535	41.3587	41.2726	41.2832	41.2427	41.2308	41.2699	41.3202	41.2703	41.1799	41.2609	41.5135	41.7791	41.9719	42.1648	42.2136	42.0559	41.8617	41.8433	41.7687	41.8593	42.0119	42.0108	41.9155
	ALR	32.6656	33.8588	35.2098	37.4312	39.8858	41.2705	43.2368	43.86	44.7774	45.157	46.3509	46.9265	47.724	48.7101	49.6372	50.4362	51.3936	52.1041	52.0817	51.8161	51.5186	51.4917	52.0272	52.191	53.4635	53.4366	53.6294	53.9351	53.971	54.1365	53.9016	53.7599	53.8623	54.1058	53.6473	53.8604	52.7897	52.7897	52.7897	52.8379	53.8588	53.4658	52.2157	52.0031	51.8599	51.7378	51.6023	52.4998
	PWR	8.5433	8.57571	8.91483	8.58519	8.53866	8.7249	8.39255	8.74329	8.96619	9.0475	9.39309	9.26957	8.8983	8.98803	8.89483	8.32817	8.75006	8.40712	9.16306	8.67487	8.73238	8.84576	8.69522	8.67194	8.36321	8.23172	8.78351	8.92524	8.64706	8.43164	8.82143	8.53761	8.90323	8.73808	9.45363	9.28119	9.9178	9.95483	9.86732	10.038	10.2998	10.2862	10.4786	10.8129	10.9648	10.9252	10.6769	10.474
	PLR	9.99617	9.92808	9.92764	9.91377	9.82342	9.34299	9.18909	9.1354	9.10791	9.1879	9.22708	9.21023	8.95359	8.95224	8.97895	8.8076	8.6338	8.72531	8.49296	8.2779	8.45088	8.55835	8.5633	8.29122	8.2702	8.35627	8.47803	8.6199	8.7231	9.02441	9.32665	9.89644	10.0541	10.5555	11.0391	11.2815	11.2892	11.3862	11.7251	11.8681	11.7615	11.9222	12.0931	12.1138	11.5729	11.3104	10.6957	10.1777
	AWR	33.619	33.7285	33.8739	33.9772	33.8753	33.7516	32.9144	33.0626	33.323	33.2294	32.9994	32.2339	32.1295	32.2787	32.5546	31.81	31.4428	31.1646	31.4324	31.6012	31.699	32.3757	32.5391	33.0639	32.8222	33.1931	33.9886	33.7622	34.0176	34.2189	35.1658	35.7605	35.694	35.9199	36.4503	36.4758	36.1873	36.7148	36.5244	37.1457	37.4755	37.0954	37.199	37.0199	36.9117	36.6995	36.8397	37.2993
	ALR	38.0423	38.2193	37.99	37.7814	37.7085	37.4755	37.3877	37.6587	37.4698	37.3965	37.2862	37.3106	36.7165	36.4966	36.2513	35.9451	35.8286	35.967	35.7293	35.4831	35.4301	35.6579	35.5047	35.5731	35.566	35.4731	34.2662	33.6533	34.0689	34.6864	35.3454	35.4606	35.2222	35.4246	36.0158	36.0522	35.6097	35.8394	35.9183	35.9708	35.9874	37.0477	37.7616	37.3041	36.6204	36.171	35.9599	35.9538
	PWR	14.0414	13.7486	13.525	13.5717	13.3208	13.1699	12.7996	12.6512	12.5577	12.3562	12.3501	12.4216	12.2405	12.2309	12.2064	12.1931	12.0688	12.0936	12.0191	11.9577	11.9417	11.8534	11.8369	11.988	12.4093	12.7761	12.5707	12.6088	12.587	12.4588	12.3635	12.3778	12.2848	12.3392	12.373	12.6319	12.672	12.6906	12.6829	12.3162	11.8502	12.4332	12.5302	12.9915	13.0639	13.1536	13.1289	13.1254
	PLR	9.96356	9.93208	9.80368	9.65019	9.53908	9.64312	9.84637	9.82377	9.90607	9.68661	9.54927	9.40007	9.4175	9.33957	9.26332	9.24809	9.32985	9.37452	9.41299	9.54028	9.51115	9.18587	9.05427	8.95139	9.15978	9.29016	9.43519	9.47079	9.53198	9.50477	9.55871	9.71737	9.6644	9.75182	9.60567	9.56585	9.74636	9.94718	9.88815	9.87097	9.6313	9.66876	10.1385	9.89174	10.2396	9.72373	9.35094	9.33589
	AWR	30.3554	30.5708	30.4852	30.4238	30.3414	30.6035	30.7604	30.7838	30.8923	30.7951	30.7942	30.7357	30.4105	30.2976	30.292	30.2387	30.1675	30.418	30.1589	30.2575	30.1864	30.2947	30.0994	29.8318	30.1437	30.2345	30.1004	30.2644	30.5065	30.4624	30.4991	30.4593	30.4009	30.3868	30.2301	29.976	29.6591	29.6355	29.7381	29.3124	29.0559	29.0928	29.0506	28.8753	28.8753	28.6685	28.6561	28.5006
	ALR	28.6919	29.7365	30.8826	30.4957	30.3282	29.916	30.3247	30.1922	30.4163	30.7269	30.8312	31.1568	32.2616	31.8288	31.593	31.2766	31.2977	31.2225	31.2229	31.1954	31.1466	30.8999	30.945	30.6833	30.5726	30.5072	30.0992	30.2512	30.5218	30.2345	30.1921	30.0995	30.1309	29.9941	29.8329	30.0066	30.1252	30.0587	30.0939	30.2379	29.9717	30.4626	30.292	30.262	30.3139	30.1036	29.9252	29.7806
	AWR	32.8353	33.8399	34.5952	35.2449	35.9795	36.7227	37.5419	38.9504	38.71	38.6353	38.6175	38.8245	38.5261	36.878	35.1803	36.4751	36.4477	36.207	35.7856	35.5419	34.9307	34.8488	34.5544	34.8928	33.5975	33.3594	33.813	35.2078	34.9848	36.1334	35.7097	35.2978	34.5902	34.3555	34.0809	34.015	33.4317	32.8248	33.0564	34.6962	35.5498	34.8639	34.0795	34.2391	33.4079	33.2029	33.2065	33.6439
	ALR	39.5725	39.3853	40.1713	41.764	43.1595	42.8448	42.0295	42.0295	41.6504	41.8752	41.2025	40.724	41.5523	41.4809	41.6279	42.6055	42.8507	42.1178	41.3775	40.7658	40.4425	39.9144	39.6411	39.3289	39.1646	40.019	40.1294	39.7629	39.414	39.2252	38.35	38.0973	38.0514	38.4337	38.4715	38.3286	38.7259	38.747	38.2328	37.8376	37.9587	37.9085	37.812	37.8073	37.9632	38.4597	38.5495	38.3724
	AWR	36.6381	36.5662	36.6534	36.6809	36.612	36.5413	36.4463	36.3445	36.2367	36.041	35.8228	35.662	35.5119	35.5253	35.6603	35.8219	35.9746	35.916	35.9177	35.7608	35.6777	35.7093	35.8398	35.8499	36.1034	36.3337	36.4672	36.6804	36.8498	36.9685	37.1074	37.2347	37.5826	37.7627	38.0987	38.4073	38.6476	38.7052	38.9653	39.0012	38.9994	39.0649	39.0171	38.9545	38.8696	38.7948	38.7981	38.842
	ALR	38.0395	37.8578	37.9262	38.1447	38.0457	38.6594	38.8971	38.6535	38.9333	38.422	38.2093	38.0176	38.5518	38.8179	39.0029	38.6776	39.0159	39.3318	39.6024	40.1726	39.7235	39.2142	39.1656	39.1611	38.4516	38.2115	38.819	39.3373	39.051	39.7163	39.9648	40.0755	39.6877	39.3192	39.423	40.0709	40.6895	40.5964	40.4617	40.9403	41.115	40.4881	40.0968	40.1352	39.0926	38.957	38.9838	39.2985
	PWR	12.3427	11.9408	11.4192	11.0943	11.5234	11.3471	11.3657	11.3295	11.1383	11.3301	11.5799	11.5289	11.369	11.4425	11.2118	10.935	11.0693	11.3025	11.3472	10.6361	10.7809	10.0914	10.3075	10.6057	9.86056	9.48799	9.09082	9.21168	8.99457	9.02722	8.89653	8.51111	8.15533	7.91545	7.61978	7.24309	7.41181	6.76789	6.62973	7.3758	7.30428	7.52057	7.68136	7.89879	8.27821	8.35629	8.46802	8.60419
	PLR	8.50757	8.49038	8.63663	8.59281	8.61744	8.55991	8.32151	8.32104	8.31859	8.30523	8.38533	8.28624	8.28649	8.36981	8.58814	8.6005	9.08257	9.14039	9.74741	9.90595	9.42395	9.80502	10.1923	10.5969	10.8008	10.7632	11.3393	11.4797	11.5069	11.3437	11.4214	11.1589	11.2701	10.9132	10.9763	11.5413	11.4455	11.2551	11.0303	10.9938	11.128	10.7882	10.7976	10.4342	10.4677	10.2828	10.1105	9.66713
	AWR	29.5165	29.5923	29.3175	29.4156	29.3707	29.5467	30.0645	30.3926	29.5352	29.2363	29.6205	29.4991	28.8	29.3531	29.5107	29.8143	29.8639	30.3849	30.4232	30.7637	31.0098	31.3662	30.1792	31.1102	31.6673	31.6546	32.378	32.3335	32.3341	32.2614	32.2029	32.5137	32.5648	32.5752	32.701	33.0178	32.7863	33.4262	32.9164	32.8943	33.0624	33.1667	32.8772	32.9829	32.5748	32.6446	32.4246	31.6806
	ALR	29.7164	29.3137	29.5743	29.7894	29.6264	29.6209	29.5453	29.5289	29.4614	29.8084	30.2808	30.3692	29.9769	28.6959	27.61	28.3088	29.5909	30.2443	30.5811	30.329	30.1155	30.4194	30.9289	31.2199	31.342	30.9628	30.8857	31.3708	32.5389	33.4465	32.7881	31.678	31.1268	30.9012	31.4322	31.826	31.6915	31.3433	31.0802	31.0071	31.527	31.5879	31.5664	31.1917	30.9545	30.603	30.3996	30.4501
	AWR	34.8757	35.7574	35.4244	36.3996	35.7324	35.3274	34.6991	34.4987	34.5964	35.2094	34.7021	34.804	34.6433	34.4894	34.5843	34.002	33.5258	34.0342	33.999	33.8423	33.9513	33.5504	33.7066	33.5147	32.9356	33.357	33.207	33.6159	33.4286	33.6531	33.4611	34.1474	34.2252	33.6884	34.3298	33.7577	33.7435	32.6828	31.4073	31.1601	31.3781	32.4481	32.0804	32.5095	31.9374	32.2221	31.8828	31.1565
	ALR	31.3674	31.7898	31.7978	31.2738	31.2422	31.3498	31.5598	32.1673	32.6507	33.049	32.778	33.0175	32.9295	32.4166	32.7391	32.5846	32.8568	33.1285	33.4055	33.0829	32.677	32.3441	32.3471	32.1071	32.049	32.6971	32.3546	32.2124	33.0355	32.7691	33.1877	32.9214	32.9823	33.5364	33.7432	34.138	34.5531	35.0321	34.9827	35.4777	35.5681	35.6494	35.1359	34.3758	34.9943	35.2511	35.5927	35.6228
	PWR	12.7953	12.7421	12.8291	12.9725	13.1823	13.3059	12.9048	12.7649	12.6275	12.6076	12.7192	12.9796	12.6957	12.3915	12.2847	12.1746	11.836	11.3125	11.6431	11.3072	11.0184	11.1115	11.0809	10.7954	10.4321	10.1994	10.0472	10.5795	10.8184	11.1128	10.8222	10.9829	11.4288	11.4568	12.2215	12.6893	12.6152	12.1131	12.0907	12.3951	12.831	12.5858	12.2258	12.1108	12.9241	12.7948	12.8012	12.082
	PLR	10.0931	10.205	10.2416	10.0524	9.38208	9.53995	9.84058	10.4103	11.31	12.4035	13.2548	13.6953	13.9763	14.1372	14.0962	14.4644	14.9421	15.4288	15.5017	16.3264	16.3394	16.2214	16.3822	16.4079	16.3094	16.3793	15.6383	15.156	16.0696	16.1152	16.1021	16.2323	16.2455	15.9211	15.5072	15.3135	15.1553	14.3783	13.6221	13.5065	12.9818	13.1451	13.1223	11.9981	11.6164	10.7732	10.1159	9.62921
	AWR	29.0463	28.883	29.1049	29.1443	29.0374	28.929	29.0417	29.4798	29.7597	29.7436	30.1692	30.1776	30.0709	30.0076	30.1013	28.48	30.4734	30.3762	30.682	31.1491	31.5092	31.5015	31.7619	31.6311	31.2102	31.0477	31.1553	31.4986	31.7482	31.7764	33.7197	32.0391	32.2462	31.9709	31.9496	31.9341	32.0882	31.9273	32.3453	32.3287	32.4966	32.8172	32.8744	33.0195	33.1935	33.3704	33.4931	33.1215
	ALR	29.6925	30.198	30.271	30.3176	30.7559	30.4954	30.3799	30.4668	30.5858	30.4163	30.0283	29.8003	29.722	30.5122	30.5662	29.74	28.7883	28.6131	28.1029	27.8874	27.7917	27.9443	28.062	28.0453	28.0662	28.0046	27.814	27.8309	27.6945	27.4859	27.5836	27.6952	27.8623	28.3377	28.427	29.0843	29.5454	29.4808	29.3407	29.4489	29.6161	29.4581	29.5661	30.0545	30.3152	30.6701	30.8625	30.7425
	AWR	31.28	31.2269	31.5717	31.8923	32.205	32.2134	32.9936	32.9158	32.1622	32.3584	32.991	33.2772	33.5502	33.5601	33.2618	33.1489	32.7607	32.2341	31.7964	31.3813	31.7215	31.1383	31.7885	32.4891	32.4805	31.9621	31.6777	31.4022	31.0176	30.9382	30.6752	31.0376	31.2023	31.281	31.6893	31.2571	30.7377	30.7016	30.8042	31.0532	30.4202	30.1148	30.4321	30.5076	30.6126	30.4864	30.7946	30.9185
	ALR	32.9422	32.605	32.2444	32.8554	34.0962	34.9765	34.7142	34.7793	34.6158	34.1844	34.2967	34.5021	35.3502	34.4181	35.1318	35.5351	35.6546	36.1112	35.5701	35.4958	35.2817	35.294	34.8325	34.6763	34.8781	35.2564	35.1613	34.9893	35.3175	34.9658	34.9031	35.4216	35.2848	35.1028	35.2472	34.9164	34.7863	35.6971	36.3555	36.0361	35.4306	35.2176	34.1991	32.9268	33.0168	33.7636	33.3453	33.4642
	PWR	10.6503	10.4036	10.305	10.0081	9.70234	9.55736	9.52639	9.67513	9.24699	9.34719	9.78164	10.0088	9.81219	10.0492	10.6483	11.0536	11.4948	11.7628	11.9515	11.9297	11.7807	11.7252	11.7851	12.2854	12.1229	12.0569	11.8903	12.2006	12.3244	11.8838	11.8338	11.5991	11.4357	11.2823	11.2624	11.5334	11.5862	11.3588	11.1003	10.9521	10.5471	10.3556	10.133	10.0885	10.2291	10.2962	10.3767	10.2671
	PLR	13.5657	13.385	13.1377	12.7998	12.6218	11.9015	11.9882	11.701	11.4222	11.1869	11.1407	10.6513	10.5491	10.5571	10.1653	10.0292	9.84291	9.6877	9.57489	9.61335	9.62683	9.83705	9.89213	10.0403	10.1967	10.3262	10.4628	10.6531	10.9515	11.1979	10.9692	11.2594	11.1995	11.1278	10.9011	10.7808	10.6653	10.4968	10.3834	10.2158	10.0243	10.0109	9.59842	9.4821	9.45043	9.71046	9.56489	10.141
	AWR	29.4898	29.9388	30.1426	30.3314	30.2869	30.7576	31.4043	33.1997	32.4384	32.2622	31.9988	32.061	32.3397	32.8108	32.9939	32.7131	32.4899	32.3698	32.036	31.8585	31.8357	31.5726	31.4804	32.103	31.8739	31.8548	31.4677	31.0771	30.8315	30.9608	31.1213	31.0561	31.1517	31.3344	32.2771	32.6181	32.7342	33.205	33.5347	33.4891	33.5973	33.9107	33.8444	34.3266	34.4664	35.1607	35.5916	35.6328
	ALR	35.4695	35.3744	35.4551	35.349	35.2136	35.5237	34.8798	34.5984	34.8077	34.7538	34.9944	35.0188	35.0157	35.2136	35.6789	35.4727	35.3841	34.9707	34.7883	34.5418	34.3487	35.0597	35.1712	34.6443	34.6304	34.723	34.3549	34.5501	34.5875	33.8927	33.6742	33.6914	34.0198	34.1838	34.3196	34.2482	34.3252	34.583	34.2366	34.1547	33.7315	33.8931	34.0798	34.1327	34.5624	34.8743	35.1367	35.061
	PWR	14.397	14.8171	14.8236	14.8309	14.8043	15.2388	15.7671	15.6627	13.9793	13.4483	13.2247	12.8226	12.0878	11.588	11.0895	11.0086	10.5833	10.9036	10.4615	10.1254	10.4192	10.493	10.5484	10.7593	10.9701	11.0991	10.8712	10.9241	11.034	11.0482	10.6087	10.536	10.3681	10.2406	10.4353	10.1742	9.83642	9.62013	9.47798	9.48802	9.35055	9.23514	8.91095	8.34755	8.67381	8.71268	8.60037	8.55389
	PLR	11.2053	11.1996	11.1791	11.149	11.3359	11.2248	11.2036	11.2657	11.3303	11.795	12.0141	12.1592	12.5968	12.3492	12.0761	12.0204	12.2845	12.3609	12.3929	12.0167	12.3116	12.2804	12.1555	12.0114	11.5052	11.1617	11.086	11.0375	11.004	11.0494	11.54	11.2816	11.0244	10.9122	11.0695	10.7117	10.4535	10.2417	10.0364	9.74026	9.50223	9.09956	8.82674	8.61405	8.39327	7.532	7.12755	6.87604
	AWR	29.5021	29.8599	30.0207	30.0612	30.4189	30.4948	30.6063	30.614	30.6897	31.2634	31.5826	31.7563	32.0752	33.0108	33.366	33.4203	33.4494	33.6197	34.095	34.2172	34.4353	34.5803	34.5312	34.3937	33.9711	33.8138	34.1239	34.1982	33.5487	33.4378	33.2964	33.5805	33.5503	33.4776	33.6105	33.792	33.8692	34.1008	34.1614	34.2843	34.3972	34.2107	34.2119	33.8327	33.5914	32.8081	32.818	32.8459
	ALR	36.4971	36.6296	36.6243	36.516	36.4025	36.507	36.7283	36.5929	36.5788	36.7523	36.1106	36.269	36.1739	35.9962	35.9194	35.9291	35.835	35.9202	35.8716	35.836	35.829	35.4841	35.5879	35.7521	35.7411	35.9398	36.0337	35.9939	36.1221	36.0855	36.0667	36.2843	36.3778	36.3498	36.4638	36.5523	36.172	36.5361	36.3235	36.3296	36.4221	36.2125	36.2334	36.0954	36.1369	36.0427	35.9704	35.9323
	AWR	30.4884	30.5846	30.7432	30.4967	30.4458	30.8645	30.8228	30.8179	31.2427	31.1941	31.0545	31.5601	31.2056	31.0365	30.6761	31.2257	31.6266	31.775	31.7189	31.9254	31.6795	31.6769	31.5484	31.9428	31.8163	32.1695	31.8397	31.7129	31.7578	31.4909	31.7947	31.48	30.9112	30.9261	31.661	31.8121	31.96	31.8741	31.0103	30.8527	30.6281	30.4605	30.6294	30.8388	31.2717	29.0744	28.9921	29.7938
	ALR	31.7572	31.8559	31.6121	31.2722	32.2966	32.16	31.6619	30.8628	30.7995	30.2533	30.1993	30.3446	30.26	30.083	30.2502	30.027	29.999	29.1824	28.9333	27.4648	27.7063	28.379	28.7427	28.8894	29.4863	29.7139	29.6564	29.6433	30.2652	30.3729	30.7109	30.804	31.4843	31.6969	33.1107	32.826	32.2769	31.8217	31.4861	31.6149	31.4442	30.8695	31.0802	30.4466	30.43	30.6601	30.4465	30.4936
	AWR	33.1176	33.3489	33.5324	33.5972	33.5841	33.5234	33.4222	33.2848	33.097	32.9282	32.7556	32.5833	32.4241	32.3163	32.2218	32.1426	32.0856	32.045	32.035	32.0454	32.0636	32.0774	32.0846	32.0835	32.0806	32.0593	32.0098	31.9218	31.805	31.6653	31.5148	31.3518	31.1909	31.0244	30.8525	30.6846	30.5588	30.4745	30.4307	30.4256	30.4705	30.57	30.7204	30.9066	31.1356	31.3944	31.6674	31.9352
	ALR	33.4535	33.332	33.2527	33.2271	33.2753	33.3951	33.5907	33.8169	34.0478	34.2723	34.4895	34.7054	34.8924	35.0543	35.191	35.276	35.3128	35.3705	35.4222	35.4662	35.5077	35.5328	35.5414	35.5848	35.6104	35.6023	35.5614	35.4887	35.3975	35.307	35.2236	35.1566	35.0795	34.9449	34.8018	34.6684	34.5308	34.3934	34.2759	34.17	34.0749	34.0035	33.9669	33.9997	34.0736	34.197	34.3691	34.5676
	PWR	11.7545	12.0049	12.1428	12.1513	12.0841	12.3012	12.777	13.4821	14.5582	15.5961	16.721	17.9334	18.9079	19.667	20.2578	20.6588	21.1806	21.7813	22.4828	23.2183	23.6317	23.7522	23.606	23.1331	22.5279	21.9678	21.2613	20.7711	20.4516	20.2528	20.0769	19.8152	19.3126	18.7752	18.1818	17.6538	17.1582	16.8065	16.4234	16.0918	15.7823	15.5294	15.0733	14.5956	14.0066	13.4334	12.8935	12.5921
	PLR	11.9813	12.1993	12.4545	12.7277	13.011	13.2938	13.5621	13.8051	14.0178	14.1676	14.2441	14.2376	14.1507	14.0112	13.7983	13.5422	13.251	12.9428	12.6314	12.3397	12.0796	11.8559	11.6869	11.5653	11.4885	11.4494	11.4496	11.4945	11.5497	11.6219	11.703	11.7933	11.8753	11.9547	12.0503	12.1505	12.2446	12.3413	12.461	12.6142	12.7945	13.0261	13.291	13.5827	13.8845	14.2008	14.54	14.9031
	AWR	39.935	38.4059	38.3728	39.7838	39.9207	39.7827	40.1099	40.014	39.9177	40.1635	40.2914	40.3665	40.2094	40.1986	39.9118	39.9292	40.3401	40.3217	40.2124	40.6357	40.6655	40.5884	40.3634	40.281	40.0016	39.9841	39.9172	39.6093	38.8764	38.9094	39.2629	39.2	39.2423	39.3146	38.8887	39.0396	39.1823	39.6241	39.6774	39.5542	39.411	39.5135	39.1501	40.1713	39.2283	39.9935	40.2021	40.034
	ALR	33.9085	34.6586	35.1793	35.9503	36.7278	37.5285	38.1256	38.9319	39.5827	40.3715	41.1923	41.9237	41.8647	41.4367	41.3978	42.2722	41.3348	41.9466	42.0911	41.9381	41.7502	41.756	41.7617	41.7095	41.6258	41.4825	41.4637	41.3271	41.4536	41.3656	40.5195	41.1889	40.5117	39.8804	39.6322	39.4177	39.2441	39.0784	38.8835	38.5443	38.2689	37.8823	38.1087	38.6829	38.7566	38.5725	38.3396	37.4384
	AWR	36.0209	35.6509	35.3442	35.0607	34.8006	34.6937	34.8603	34.6447	34.4481	34.3185	34.4835	34.6302	34.8327	35.0568	35.3356	35.2099	35.0154	34.6728	34.6981	34.6991	34.4302	33.5199	33.3919	33.8469	34.0706	33.7609	33.7044	33.7185	33.2816	33.1025	33.2032	33.5829	33.004	32.5744	32.7689	33.0655	33.8659	34.7458	34.3534	34.3362	34.2691	33.8006	33.953	34.2334	34.0104	34.2853	34.2014	35.0344
	ALR	42.9025	43.4843	43.8715	44.2576	44.1448	44.623	44.9587	45.4096	44.866	44.925	45.2953	45.2043	45.3608	45.117	45.0534	44.7057	44.5484	44.5802	44.4063	44.8328	44.524	44.4108	43.0601	43.5949	43.5999	44.0483	44.0443	43.4598	43.4026	43.4421	43.6665	44.4577	45.0501	45.4659	45.864	46.833	46.9434	48.3011	47.9129	47.842	47.3197	47.7309	48.0898	47.5079	47.8236	48.2277	48.0778	47.747
	AWR	41.8715	41.6805	41.3846	41.3932	41.3977	41.2896	41.5635	41.9269	41.8613	41.9888	41.1333	40.8799	40.3008	40.0004	39.496	39.1904	39.1588	39.2776	39.3363	39.1115	39.0237	38.6338	38.0096	38.0826	38.1007	38.2857	38.7589	38.779	38.8775	39.194	39.2037	39.0598	38.5553	38.4057	38.4563	38.1569	38.1638	38.687	38.6941	38.6845	38.7776	38.3422	38.4506	38.5798	38.9456	39.0285	39.1564	39.3026
	ALR	35.3481	35.3686	35.5717	35.2819	35.1751	35.2079	35.4222	35.1554	35.5756	35.7652	35.5007	35.034	34.9473	34.6932	34.3121	34.5939	35.0098	34.4987	34.9425	34.4932	34.4563	34.3781	34.3244	34.584	34.5349	34.6992	34.7977	34.7405	34.4847	34.5998	34.2451	33.8051	34.1993	34.0708	34.3301	33.8419	33.5157	33.3464	33.354	33.5749	33.6666	33.5737	33.2847	33.716	33.9478	34.2436	34.1967	34.1856
	PWR	9.99219	9.86016	9.78143	9.65212	9.79868	9.69126	9.39432	9.20294	9.15415	9.09518	9.13705	9.02312	8.72524	8.62127	8.5832	8.68314	8.76409	8.84459	8.92432	9.0481	9.22055	9.63153	10.0727	9.98991	9.81948	9.59877	9.30647	9.06724	9.03974	9.31154	9.4181	9.77523	9.75089	9.62901	9.53514	9.23995	8.93375	8.65413	8.7959	9.35431	9.54108	9.73437	9.8381	9.85804	9.71121	9.8558	9.61601	9.74313
	PLR	10.1012	9.85004	9.63814	9.28332	9.26784	9.17753	9.02612	8.79451	8.97996	8.76352	8.50765	8.49087	8.41674	8.31713	8.17613	8.23232	8.28559	8.32108	8.95671	8.92662	8.88068	8.92311	8.67476	8.60148	8.74417	8.79365	9.08636	9.17359	9.23373	9.28467	9.40714	9.45237	9.64644	9.5945	9.42214	9.27659	9.10091	9.06479	8.94168	8.71907	9.01333	8.82136	8.7194	8.48778	8.31979	8.68284	8.57576	8.20424
[truncated: 2,466 more columns]

## Sheet: Rec. Intensity (HRdata+calc.)
HR
	Condition	1	2	3	4	5	6	7	8	9	10	11	12	13	14	15	16	17	18	19	20	21	22	23	24	25	26	27	28	29	30	31	32	33	34	35	36	37	38	39	40	41	42	43	44	45	46	47	48
	AWR	107	107	107	107	107	107	107	107	107	107	107	107	107	107	107	107	107	107	107	107	107	107	107	107	72	72	72	88	93	93	93	93	93	93	93	93	93	93	93	93	93	93	93	93	93	93	93	93
	ALR	116	117	118	117	118	117	116	116	115	115	117	118	120	121	121	123	122	122	123	125	126	126	126	126	125	122	119	118	116	116	118	120	120	121	122	121	122	121	121	122	122	122	125	122	122	121	122	125
	PLR	92	92	91	90	89	89	89	88	87	88	89	86	83	82	81	80	85	88	91	93	95	96	97	98	96	96	94	93	94	94	96	98	100	99	96	94	91	88	87	86	86	86	85	86	87	87	86	85
	PWR	102	102	101	100	99	100	100	100	100	101	100	100	105	107	108	108	101	101	101	100	101	101	104	123	117	103	100	98	97	97	99	99	100	100	99	98	99	99	100	100	99	99	98	99	99	98	98	98
	AWR	127	128	129	131	132	133	134	136	138	140	142	144	146	147	148	147	146	145	144	143	142	142	142	142	142	142	142	142	142	141	141	141	141	141	141	141	141	142	142	142	142	143	143	144	145	146	147	147
	ALR	134	141	141	144	145	147	152	153	156	157	158	156	156	160	160	163	163	162	163	160	152	153	148	152	163	164	167	167	171	168	168	169	169	169	168	169	173	173	176	177	178	170	172	181	177	170	165	161
	PWR	93	93	91	89	88	87	87	89	92	94	96	98	100	101	101	100	100	100	102	100	98	93	92	91	91	91	95	94	92	94	98	98	96	94	93	91	90	88	86	88	88	89	90	91	92	92	93	94
	PLR	102	103	102	102	100	98	97	97	97	97	98	99	99	100	101	101	100	99	98	97	97	97	98	99	100	104	104	104	104	104	105	105	106	106	106	106	106	106	106	106	107	108	108	107	106	104	101	101
	AWR	128	127	124	122	123	124	122	121	121	121	122	126	127	128	127	129	129	129	130	128	127	128	126	126	126	125	125	126	127	129	130	132	131	132	133	131	133	133	132	132	133	133	133	133	133	133	132	131
	ALR	145	148	148	147	149	150	151	151	151	152	152	151	153	151	151	150	149	150	150	151	151	150	150	151	150	150	150	151	152	153	152	153	149	137	131	132	149	155	155	166	158	155	149	149	149	151	153	150
	PWR	104	104	104	105	106	107	107	107	107	107	107	107	107	107	86	86	86	86	86	86	86	104	104	105	105	105	105	105	105	105	105	105	105	105	69	69	66	66	66	66	66	61	61	61	61	88	89	91
	PLR	100	99	99	99	99	99	99	99	99	99	98	97	97	97	98	99	100	99	99	100	100	101	102	101	100	100	100	100	99	99	98	98	98	99	100	100	100	101	101	102	102	102	102	102	103	104	105	105
	AWR	121	120	119	119	120	120	119	120	120	120	121	122	122	121	120	120	120	120	120	119	118	119	118	122	122	120	118	118	120	121	124	123	120	121	120	122	122	125	126	124	123	123	121	123	124	124	123	123
	ALR	119	120	121	123	122	114	115	114	115	122	123	125	123	122	122	123	126	125	125	124	123	124	124	124	125	125	124	124	123	124	125	125	125	124	123	123	123	124	125	126	126	126	127	126	128	129	126	129
	AWR	75	74	84	98	93	95	115	115	117	118	118	116	116	116	117	117	116	117	116	116	115	116	118	119	120	118	119	118	118	118	116	118	123	124	124	123	126	120	118	118	118	118	116	115	117	115	115	115
	ALR	118	118	120	120	120	120	119	119	116	116	116	118	118	114	114	114	115	119	118	118	118	118	119	119	118	119	119	119	120	119	119	119	119	120	120	120	120	120	111	112	112	122	117	116	116	118	122	121
	AWR	118	118	119	120	121	123	124	124	125	125	126	126	126	126	125	124	123	122	121	121	121	122	122	123	122	121	120	118	117	119	120	123	126	127	128	128	128	128	129	129	130	130	130	130	130	129	128	128
	ALR	144	145	148	149	148	148	148	149	149	147	145	144	143	148	152	153	153	154	154	153	153	155	153	154	153	153	152	151	152	150	148	145	144	144	145	150	148	152	150	150	141	147	145	153	152	153	155	155
	PWR	97	96	95	95	91	90	89	89	90	91	94	96	97	96	97	97	97	96	98	98	97	96	95	94	94	93	93	94	94	93	94	94	94	96	96	96	96	96	70	70	70	70	64	62	62	61	62	77
	PLR	90	91	91	90	89	89	88	88	87	88	88	87	88	89	90	90	90	91	93	95	96	97	97	97	98	98	102	105	106	103	103	101	100	99	101	104	103	101	98	96	96	96	95	94	93	92	92	91
	AWR	111	111	111	111	111	114	114	113	113	114	112	113	113	114	114	114	114	115	115	114	114	114	114	115	114	114	115	114	114	113	114	114	115	116	117	117	116	115	114	116	115	115	116	118	118	118	117	116
	ALR	55	51	52	52	52	52	52	52	52	52	52	52	88	97	100	100	121	121	122	122	122	123	123	122	122	123	120	120	120	120	121	120	120	120	120	120	121	121	121	121	121	121	121	121	122	122	122	122
	AWR	118	118	118	118	118	118	118	117	116	115	116	117	116	118	119	119	120	119	120	118	117	118	117	118	118	117	118	119	119	120	120	120	120	120	120	119	119	117	118	120	120	120	120	120	120	120	121	120
	ALR	110	111	112	115	117	114	120	121	121	123	124	123	121	120	121	122	124	123	123	123	120	120	120	119	120	121	120	121	122	123	124	124	122	116	115	116	115	116	116	118	119	118	117	118	120	120	118	118
	PWR	103	102	101	100	99	99	98	98	99	100	100	100	99	98	103	103	102	101	100	101	101	100	100	101	99	98	94	93	93	91	91	90	95	95	96	97	99	98	97	96	95	96	96	95	96	97	98	97
	PLR	96	95	96	96	93	93	93	94	95	96	96	96	96	100	101	102	104	106	116	116	112	115	108	103	102	98	99	99	102	102	102	102	101	95	100	100	109	107	108	114	106	109	109	107	103	103	102	102
	AWR	114	113	113	112	112	112	111	110	109	109	110	110	110	110	112	111	112	114	115	115	116	114	113	112	112	111	111	111	111	112	113	114	114	114	115	115	115	115	115	115	116	117	117	118	119	118	118	118
	ALR	115	115	115	115	114	114	115	115	116	116	117	116	116	116	118	118	118	114	115	116	116	117	116	118	116	116	116	115	115	115	115	116	116	117	118	118	118	118	118	117	117	116	116	116	116	116	115	114
	AWR	92	94	95	95	96	94	95	103	115	118	114	115	115	116	119	120	119	117	116	116	116	117	120	120	119	119	117	115	116	115	117	119	119	117	117	116	117	121	120	120	118	117	118	116	116	116	115	113
	ALR	145	142	137	133	133	133	131	133	131	135	132	137	134	136	139	135	139	146	146	151	151	149	148	142	139	136	138	136	135	137	144	150	153	153	144	144	144	147	148	145	136	135	135	134	142	143	143	143
	PWR	97	96	96	96	96	96	98	96	94	92	91	91	90	90	89	89	89	89	89	90	99	101	101	111	120	112	112	112	112	112	112	112	112	112	112	112	112	112	112	112	112	112	112	112	112	112	112	112
	PLR	111	111	111	111	110	108	108	109	110	110	111	112	112	111	109	108	107	106	105	103	102	101	100	99	100	102	103	104	104	105	104	103	104	105	106	106	106	106	105	106	106	105	104	103	101	100	99	98
	AWR	129	132	131	134	131	133	135	134	134	134	134	134	136	136	136	130	119	119	122	131	136	137	140	139	137	137	134	133	133	133	134	136	136	137	136	135	135	135	132	137	158	138	135	135	137	138	140	141
	ALR	142	145	148	148	147	145	145	147	147	145	146	146	145	145	133	129	139	142	144	145	144	144	145	144	141	135	135	140	141	142	148	149	144	138	137	157	166	154	140	141	153	155	143	141	134	136	129	131
	PWR	113	114	114	115	114	115	116	117	114	113	113	113	112	111	110	109	109	108	109	109	109	109	109	109	109	109	108	110	112	113	111	109	107	106	105	107	105	105	104	103	102	107	106	106	105	104	105	104
	PLR	130	122	123	114	106	100	100	100	101	101	101	101	102	102	102	103	104	107	109	109	110	109	106	106	110	123	139	136	119	115	110	107	98	93	93	94	98	99	99	98	96	98	104	111	120	126	124	112
	AWR	137	137	137	137	137	137	137	137	137	137	137	137	137	137	137	137	137	137	137	137	137	74	82	88	82	82	80	86	86	87	83	80	83	84	81	89	86	86	98	92	101	98	104	108	94	111	130	136
	ALR	153	157	158	157	154	151	151	150	151	151	153	153	156	157	155	153	152	150	149	151	154	153	153	152	153	153	154	154	155	155	155	153	152	152	153	154	155	155	155	156	155	155	154	154	153	153	157	157
	AWR	140	141	140	140	139	140	142	143	143	143	143	143	143	143	143	92	85	80	79	97	101	105	111	109	99	97	114	111	113	128	140	140	141	140	141	140	140	141	141	141	141	141	141	142	143	142	142	143
	ALR	138	142	143	144	143	142	141	141	141	141	141	142	143	142	142	141	141	141	140	140	139	138	138	137	137	138	138	139	139	139	139	139	139	140	141	141	141	142	143	144	144	145	146	145	145	145	144	144
	AWR	111	112	112	113	113	114	114	115	115	115	115	115	115	114	114	114	114	114	113	113	113	113	114	114	114	114	114	115	115	116	116	117	117	117	118	118	118	117	117	116	116	116	115	115	115	115	116	116
	ALR	110	111	111	111	111	112	112	111	111	111	111	111	111	111	111	112	113	113	114	115	116	117	117	118	118	118	118	118	118	118	118	118	118	118	118	118	118	117	117	117	116	116	115	115	115	115	115	116
	PWR	72	68	64	64	64	64	67	71	77	84	92	98	103	106	108	107	107	107	107	107	108	108	109	109	109	109	109	110	110	110	110	109	107	105	103	101	100	100	99	99	97	95	93	91	90	90	91	91
	PLR	101	101	101	102	102	103	103	104	104	104	104	103	103	102	102	101	101	100	100	100	100	101	101	102	102	102	102	102	102	102	101	101	101	100	100	100	100	101	101	102	102	103	103	104	104	105	106	107
	AWR	117	116	116	115	114	113	113	114	115	118	116	117	120	122	131	135	130	135	128	121	124	126	130	130	129	126	129	124	126	127	127	132	129	135	146	140	136	136	131	125	120	121	123	123	120	121	121	122
	ALR	105	106	108	108	108	111	113	111	111	112	112	113	113	113	112	113	114	113	114	116	117	112	107	104	99	99	99	101	101	107	109	110	111	112	113	112	112	112	112	114	115	115	115	114	113	112	112	112
	AWR	133	133	133	133	133	133	133	133	134	134	134	133	134	134	133	133	133	133	132	132	131	130	128	129	129	130	131	132	132	132	133	133	133	133	133	133	133	133	131	131	131	131	133	133	133	133	133	134
	ALR	144	148	149	150	151	153	155	156	153	153	152	151	150	149	148	150	149	148	150	152	152	153	152	150	149	150	151	151	151	148	144	145	145	154	156	154	151	150	152	154	155	160	159	159	158	160	159	157
	AWR	132	131	129	128	126	127	129	129	127	128	128	129	129	129	128	127	127	127	128	131	131	130	131	129	128	127	128	129	130	131	131	130	129	127	124	125	125	126	128	128	127	126	126	127	127	128	128	127
	ALR	108	110	108	106	101	102	105	107	110	108	106	107	109	111	111	112	112	114	113	107	108	109	110	114	115	115	115	114	114	113	107	108	107	108	110	108	111	111	112	112	114	113	114	112	111	110	108	107
	PWR	84	84	84	84	84	84	78	80	81	81	89	87	87	86	85	85	84	84	84	84	85	86	87	87	87	89	88	88	89	89	90	89	89	89	87	86	85	84	84	85	86	87	87	87	85	84	84	84
	PLR	81	82	82	83	85	90	93	92	90	87	84	85	87	88	87	86	84	82	80	79	79	80	83	85	86	88	90	88	87	85	83	80	79	78	78	78	79	78	78	78	80	81	81	81	80	79	78	77
[truncated: 2,466 more columns]

## Sheet: Recovery Summary (Table 2)
	VO2
	ALR			AWR			PLR			PWR
Participant (#)	Slope	Intercept	Mean	Slope	Intercept	Mean	Slope	Intercept	Mean	Slope	Intercept	Mean
1	-0.00498664	69.1219	67.0525	-0.0212708	76.4832	68.1238	-0.00829547	13.4994	11.8818	-0.0103509	15.6187	13.2587
2	-0.00459031	81.1231	78.6122	0.0117454	68.2808	75.6452	-0.0035685	12.4099	11.086	0.00620007	11.8429	13.1015
3	-0.00500216	66.5953	64.607	-0.0119194	70.2362	65.0752	-0.00146682	12.7546	12.1899	0.000260133	14.6317	14.7246
4	0.00430695	65.5463	67.3272	0.00340639	64.1796	65.5779
5	-0.0109141	73.1298	68.7369	0.00606343	67.1103	70.8514
6	0.00740716	73.1607	77.0902	0.00501653	67.2745	69.6975	-0.00396982	11.4554	10.058	-0.00625873	11.8798	10.384
7	0.00305852	67.813	69.4065	-0.00947276	72.5021	68.2109
8	-0.00442428	71.9835	69.9793	-0.0119797	77.0369	72.2989	-0.0143642	25.2657	20.5111	-0.0260683	25.4821	21.2982
9	0.0100662	67.054	70.4262	-0.0103256	75.4665	71.4137
10	-0.000537997	68.4461	68.2185	-0.00301917	65.0911	63.8472	-0.0113528	16.4192	12.474	-0.00315526	15.9757	15.3888
11	-0.0104903	71.0882	68.2611	-0.00624003	69.6036	66.4742	-0.0126352	15.4183	11.5457	-0.0230185	17.1536	13.4246
12	-0.00551943	72.1579	69.8093	0.00220037	67.2208	68.2473
13	-0.0090152	71.7301	68.7867	-0.0208042	74.8862	68.6033
14	0.00915751	73.9543	77.5165	0.0120029	63.2837	66.4944	-0.0112408	15.3964	12.1197	-0.0214737	18.3991	12.8266
15	-0.0178379	73.7248	67.0623	-0.00350056	67.9022	66.299
16	-0.00820144	73.2061	69.536	0.00474048	65.3903	67.3837
17	-0.000805395	68.6788	68.3672	-0.00327049	80.7562	79.4742	-0.00381292	12.8202	11.52	-0.00479729	12.604	11.0809
mean	-0.00284287	71.0891	70.0468	-0.00333101	70.1591	69.0422	-0.00785629	15.0488	12.5985	-0.00985139	15.9542	13.9431
DS	0.00769899	3.75604	3.93038	0.0101009	5.13711	3.97497	0.00473984	4.16872	3.05262	0.0112632	4.25422	3.16918
	HR
	ALR			AWR			PLR			PWR
Participant (#)	Slope	Intercept	Mean	Slope	Intercept	Mean	Slope	Intercept	Mean	Slope	Intercept	Mean
1	0.00375489	82.4615	84.0479	0.00886059	70.592	74.1451	-0.0136872	46.3866	43.7176	-0.0246073	51.3067	45.6963
2	0.000600787	95.7486	96.0773	0.00213917	84.8501	86.1913	-0.00510721	50.0729	48.1781	-0.0245577	44.5352	39.55
3	-0.00419883	81.186	79.5169	-0.00412771	71.4862	69.6989	-0.00323617	49.7144	48.4685	-0.00829322	47.1138	44.1531
4	0.00842623	84.1581	87.6423	-0.00299647	81.05	79.8199
5	-0.00702471	81.2453	78.5865	0.000299168	79.7877	79.9522
6	0.00963703	95.0104	100.123	0.00162369	79.4841	80.2684	-0.0130048	47.0588	42.4812	-0.0323801	48.6954	40.9565
7	0.0121177	70.0161	76.3295	-0.00295742	68.833	67.4933
8	-0.000778859	72.0646	71.7909	-0.00816204	73.6502	70.4221	-0.0140856	55.9443	51.282	-0.044866	51.5207	44.3197
9	0.0056407	79.6461	81.5189	-0.0161791	81.0998	74.7495
10	-0.00294646	88.2851	87.0387	0.00488145	68.7169	70.7281	-0.0118243	54.9395	50.8306	-0.0425208	51.9078	43.9989
11	-0.00653113	83.3442	81.5841	-0.00885998	79.5766	75.1334	-0.0026706	51.5479	50.7294	-0.0355771	56.1098	50.3463
12	-0.00309138	89.4793	88.164	0.00848723	69.5575	73.5168
13	0.00231045	84.1136	84.868	-0.00643874	82.2707	80.3262
14	0.0184807	83.7001	88.3942	0.00631648	81.5747	83.2644	-0.0142183	52.6573	48.5127	-0.0330623	50.742	42.1624
15	-0.00890069	72.7956	69.4712	0.00226491	77.1243	78.1616
16	-0.0034335	99.3009	97.7644	-0.00398213	93.0606	91.5494
17	-0.000142877	72.4859	72.43	0.000797413	81.5382	81.8184	-0.00577744	44.1801	42.21	-0.0234531	44.0766	36.6302
mean	0.00140706	83.2377	83.844	-0.00106079	77.8972	77.4846	-0.00929018	50.278	47.3789	-0.0299242	49.5564	43.0904
ds	0.00745703	8.53444	8.90576	0.00664815	6.62561	6.37141	0.00496416	3.93955	3.6331	0.0111614	3.85279	3.91452

## Sheet: Lactate data+Modeling (Fig1,2)
				Blood Lactate Clearance DATA (Peak + 8 blood samples)										Non Linear Regression DATA (from SPSS software)					y = a0 + a1-bx modeling (for each time point)
	DRYvsH2O	ARvsPR		Peak	3	7	11	15	19	23	27	31		ending [bL] (a0)	intercept (a1)	slope (b)	corr (r2)		Peak	3	7	11	15	19	23	27	31
1	DRY	ACTIVE		14.2	11.1	7	4.3	2.7	2	1.9	1.6	1.3		1.17012	15.4533	0.144822	0.998
2	DRY	ACTIVE		12.2	9.6	6.6	4.6	3.8	2.2	1.9	2.2	1.9		1.46911	11.7011	0.119498	0.989
3	DRY	ACTIVE		17.6	10	6.4	3.9	2.2	2	1.3	1	1.4		0.877239	14.0791	0.140871	0.994
4	DRY	ACTIVE		12.1	7.3	3.8	2.2	1.7	1.4	1.9	1.1	1.1		1.28947	11.7437	0.223007	0.987
5	DRY	ACTIVE		13	11.6	7.3	3.8	2	2.1	1.6	1.2	1.3		1.02153	17.3091	0.158756	0.991
7	DRY	ACTIVE		16.7	14.3	8.6	5.9	4.4	2.7	2.9	2.3	1.9		1.86211	18.9774	0.142878	0.996
8	DRY	ACTIVE		11.8	9	5.9	3.7	1.9	1.8	2.1	1.6	1.6		1.39938	12.4459	0.158231	0.984
9	DRY	ACTIVE		10	6.8	5.1	3.8	3.4	2.6	2.9	2.7	2		2.17447	6.6202	0.119533	0.978
10	DRY	ACTIVE		13.7	10.1	6.7	3.6	2.1	2.3	1.4	1.8	1.8		1.40731	14.4489	0.161919	0.983
11	DRY	ACTIVE		14.9	12.2	7.4	6.7	4.1	2.9	2.7	2.7	2.3		1.96029	14.6374	0.123992	0.978
12	DRY	ACTIVE		12.9	12.6	7.1	4.8	3	2.4	1.7	1.6	1.2		1.21752	17.8075	0.151591	0.998
13	DRY	ACTIVE		14.2	12.8	9.1	7.2	4.9	5.2	3.1	2.7	3		1.99741	14.3417	0.0964342	0.982
14	DRY	ACTIVE		10.9	8.1	5	5.1	2.2	2.1	2.1	1.7	2.2		1.59875	9.56039	0.130034	0.93
15	DRY	ACTIVE		9.1	6.1	3.8	1.9	1.6	1.3	1.6	1.2	1.1		1.15946	8.91894	0.192143	0.984
16	DRY	ACTIVE		8.9	5.2	4.6	1.3	1.2	1.2	1.4	1.6	0.9		0.988573	7.37845	0.161582	0.849
17	DRY	ACTIVE		13.4	10.6	6.4	3.3	2	1.7	1.6	1.4	1.4		1.19059	16.1391	0.17515	0.994
Mean	DRY	ACTIVE		12.85	9.8375	6.3	4.13125	2.7	2.24375	2.00625	1.775	1.65		1.42396	13.2226	0.150028	0.975937			9.85439	6.05017	3.96259	2.81704	2.18841	1.84345	1.65416	1.55028
SD	DRY	ACTIVE		2.44895	2.6102	1.53666	1.61109	1.10815	0.92662	0.585911	0.577927	0.551362		0.392019	3.6932	0.0306871	0.0374138
1	H2O	ACTIVE		16.8	11.4	7.8	5	3.1	2.4	1.8	1.7	1.4		0.959363	15.2279	0.121454	0.997
2	H2O	ACTIVE		13.2	11.6	6.6	4.1	2.9	2.2	2	2	1.8		1.749	16.889	0.179	1
3	H2O	ACTIVE		14.8	10.6	6.2	3.9	2.4	1.7	1.3	1.1	1.3		0.943591	15.3292	0.153337	0.999
4	H2O	ACTIVE		12.8	10.4	6.9	4.4	3	2	1.8	1.6	1.7		1.2256	13.8987	0.13459	0.997
5	H2O	ACTIVE		12.8	9.7	6	4.3	2.9	2.2	1.9	1.9	1.6		1.48623	12.5924	0.143135	0.998
7	H2O	ACTIVE		16	12.9	10.7	7.3	5.8	4	3	2.4	2.3		0.156014	16.2311	0.0717982	0.991
8	H2O	ACTIVE		14.7	8.4	6	4.1	1.9	1.8	2	1.6	1.6		1.22466	11.0067	0.133307	0.973
9	H2O	ACTIVE		10.3	8.1	5.9	3.6	2.7	2	2	1.6	1.8		1.39535	10.1699	0.131293	0.99
10	H2O	ACTIVE		13.4	10.4	7.8	4.9	3.6	2.4	1.9	1.7	2		1.10408	13.2964	0.110799	0.989
11	H2O	ACTIVE		17.4	14	9.1	6.4	5.7	3.8	3.2	2.9	2.6		2.30054	16.6928	0.122312	0.993
12	H2O	ACTIVE		15.1	12.3	9.1	7.2	5.2	4.7	2.3	1.9	1.9		-0.47756	15.4732	0.0654199	0.988
13	H2O	ACTIVE		16.4	11.2	9.3	7.2	6.2	4.1	3.3	2.4	2.2		-1.46394	14.7833	0.0478567	0.993
14	H2O	ACTIVE		11	9.4	9.7	5.8	3.7	2.4	2	1.8	1.7		-0.512954	13.3208	0.0676476	0.924
15	H2O	ACTIVE		9	8.8	3.9	2	1.6	1.7	1.4	1.4	1.2		1.3618	17.1385	0.277713	0.997
16	H2O	ACTIVE		11.1	9.2	5.7	3.8	2.2	1.7	1.4	1.3	1.3		0.998998	12.7289	0.144528	0.997
17	H2O	ACTIVE		14.3	11.4	7.6	5	3.6	3.3	2.4	2.2	2.6		2.10452	14.3903	0.143155	0.995
Mean	H2O	ACTIVE		13.6937	10.6125	7.39375	4.9375	3.53125	2.65	2.10625	1.84375	1.8125		0.909706	14.3231	0.127959	0.988812			10.6668	6.75805	4.41517	3.01086	2.16912	1.66459	1.36218	1.18092
SD	H2O	ACTIVE		2.45043	1.65323	1.81786	1.49661	1.44209	0.991295	0.606046	0.458939	0.436463		1.00791	2.05199	0.0541496	0.0184616
1	DRY	PASSIVE		15.3	11	9.4	7.6	6.8	5.6	4.9	4.4	3.9		1.98704	10.7234	0.0558738	0.998
2	DRY	PASSIVE		12.6	10.4	9	8.8	7.8	6.7	6.3	4.8	4.6		0.5	10.9788	0.0303826	0.959
3	DRY	PASSIVE		15.7	12.4	10.3	7.8	6.9	5.8	5.4	4.3	3.7		2.31993	12.3284	0.0666087	0.993
4	DRY	PASSIVE		12.7	10.2	10	6.6	6.4	5.9	4.2	4.1	3.4		0.468346	11.5304	0.0443833	0.994
5	DRY	PASSIVE		8.9	6.9	6	4.9	5.4	3.4	3.1	2.8	2.4		-2.1268	9.73788	0.0254682	0.94
6	DRY	PASSIVE		11	8	6.2	5.4	4.7	3.6	3.4	3.3	2.4		1.68196	7.55946	0.0658187	0.984
7	DRY	PASSIVE		14.9	13.9	11.8	11.3	10.2	9.1	8.6	7.9	7		3.24664	11.5508	0.0347411	0.898
8	DRY	PASSIVE		12.8	8.6	7.4	5.3	5.1	4.4	3.6	3.1	2.7		1.43138	8.6298	0.0602289	0.983
9	DRY	PASSIVE		16.4	12.8	11.2	10	9	8.3	7.4	6.4	6.1		2.26506	11.6626	0.0364182	0.973
10	DRY	PASSIVE		14.9	11.6	10	9.6	9.1	7.4	6.9	5.8	5		0.5	12.2277	0.0294681	0.983
11	DRY	PASSIVE		10.4	9.9	9.8	7.6	7.8	5.4	4.8	4.2	4.2		-2.66893	14.0358	0.0252676	0.941
Mean	DRY	PASSIVE		13.2364	10.5182	9.19091	7.71818	7.2	5.96364	5.32727	4.64545	4.12727		0.873147	10.9968	0.0431508	0.967818			10.5347	9.00306	7.71424	6.62973	5.71714	4.94923	4.30306	3.75932
SD	DRY	PASSIVE		2.42086	2.12594	1.90182	2.07837	1.77088	1.81619	1.78387	1.52667	1.47993		1.84008	1.80656	0.01618	0.0307012
1	H2O	PASSIVE		15.8	14	12.7	11	9.8	8	8.1	6.7	6.4		2.54744	13.1426	0.0407689	0.987
2	H2O	PASSIVE		13.7	11.2	10.3	9.3	8.2	8.6	7.2	7.6	7.1		6.33787	6.00308	0.0653685	0.952
3	H2O	PASSIVE		15.8	12.1	10.4	8.3	8	6	5.1	6.1	4.6		3.49696	10.6634	0.0673317	0.959
4	H2O	PASSIVE		12.1	10.7	8.4	8.2	7	5.6	4.8	4.8	3.9		1.30107	10.5061	0.044178	0.975
5	H2O	PASSIVE		7.8	7	6.4	5.8	5.1	5.2	4.9	4	3.9		0.695826	6.71524	0.0237474	0.893
6	H2O	PASSIVE		10.7	9.9	8	6.3	6.1	5.9	5.4	5.4	5.1		5.18591	7.33485	0.145854	0.98
7	H2O	PASSIVE		14.4	12.2	12	11.2	10	9.2	8.7	8.6	8.3		5.215	8.082	0.033	0.964
8	H2O	PASSIVE		14	9.6	8.3	7.1	6.1	6.1	4.8	4.8	3.1		0.5	10.1061	0.0365152	0.966
9	H2O	PASSIVE		18.1	14.9	13.2	12.7	9.9	8.1	8.2	7.3	6.8		2.94439	13.9235	0.0434379	0.964
10	H2O	PASSIVE		13	12.3	12	10.2	8.9	8.3	8	6.1	6.2		0.5	13.2434	0.0279949	0.95
11	H2O	PASSIVE		10.6	8.4	8.2	7.7	6.9	6.4	6.4	5.6	5.6		0.814104	8.17888	0.0182035	0.969
Mean	H2O	PASSIVE		13.2727	11.1182	9.99091	8.89091	7.81818	7.03636	6.50909	6.09091	5.54545		2.68533	9.80902	0.0496728	0.959909			11.1363	9.61348	8.36505	7.34158	6.50254	5.81469	5.25079	4.7885
SD	H2O	PASSIVE		2.88482	2.33359	2.2678	2.18836	1.70811	1.40945	1.56681	1.37219	1.58831		2.13694	2.77415	0.0354131	0.0248131
